# Supplementary material for: Insights into the Activation of a Crustacean G Protein-Coupled Receptor: Evaluation of the Red Pigment-Concentrating Hormone Receptor of the Water Flea Daphnia pulex (Dappu-RPCH R)
Source: Biomolecules. 2021 May 10;11(5):710. doi: 10.3390/biom11050710 (PMC8151907; doi:10.3390/biom11050710)
Supplement: Supplementary file 1 [file biomolecules-11-00710-s001.zip]

Archive with 1 entries (1 files):
- biomolecules-1161907-supplementary.pdf
